# Supplementary material for: Differential expression of the glucose transporter gene glcH in response to glucose and light in marine picocyanobacteria
Source: PeerJ. 2019 Jan 11;6:e6248. doi: 10.7717/peerj.6248 (PMC6330958; doi:10.7717/peerj.6248)
Supplement: Supplemental Information 2 [file peerj-07-6248-s002.xlsx]

## Sheet: SS120
				AVERAGE GLUCOSE SS120
								MEDIA	DESVEST
				REPLICA 5	REPLICA 3	REPLICA 2
			C24	1	1	1		1
			1NM	1.41421	1.93187	1.39797		1.58135	0.303668
			5NM	1.43065	2.3511	1.38191		1.72122	0.546034
			100NM	2.02324	3.68926	1.84463		2.51905	1.01737
			1000NM	5.46416	7.90811	6.20458		6.52562	1.25321
				AVERAGE L/D SS120
								CONTROL	MEDIA	DESVEST
				REPLICA 1	REPLICA 2	REPLICA 3
				0.43	0.3	0.61		1	0.446667	0.155671

## Sheet: TAK9803-2
AVERAGE GLUCOSE TAK9803-2
	REPLICA 1	REPLICA 2	REPLICA 3		MEDIA	DESVEST
C24	1	1	1		1
1	1.05	1.24	1.44		1.24333	0.195021
5	1.45	2.29	1.89		1.87667	0.420159
100	1.48	3.56	1.54		2.19333	1.18395
1000	2.87	2.89	2.71		2.82333	0.0986577
AVERAGE L/D TAK9803-2
	REPLICA 1	REPLICA 2	REPLICA 3		Control	MEDIA	DESVEST
	0.26	0.22	0.23		1	0.236667	0.0208167

## Sheet: MIT9313
	AVERAGE GLUCOSE MIT9313
						MEDIA	DESVEST
		REPLICA 1	REPLICA 2	REPLICA 3
	C24	1	1	1		1
	1nM	1.11	1.62	1.9		1.54333	0.400541
	5nM	2.47	2.39	2.19		2.35	0.144222
	100nM	1.39	1.84	3.39		2.20667	1.04921
	1000nM	2.6	3.06	5.29		3.65	1.43878
	AVERAGE L/D MIT9313
	REPLICA 1	REPLICA 2	REPLICA 3		CONTROL	MEDIA	DESVEST
	0.06	0.019	0.027		1	0.0353333	0.0217332

## Sheet: PCC9511
	AVERAGE GLUCOSE PCC9511
		REPLICA 1	REPLICA 2	REPLICA 3		MEDIA		DESVEST
	C24	1	1	1		1
	1	1.86	1.21	1.16		1.41		0.390512
	5	1.55	1.45	1.12		1.37333		0.225019
	100	1.46	1.17	1.13		1.25333		0.180093
	1000	2.09	2.67	1.58		2.11333		0.545374
	AVERAGE L/D PCC9511
					CONTROL	MEDIA	DESVEST
	REPLICA 1	REPLICA 2	REPLICA 3
	0.24	0.04	0.07		1	0.116667	0.107858

## Sheet: WH7803
		AVERAGE GLUCOSE WH7803
		REPLICA 1	REPLICA 2	REPLICA 3	REPLICA 4		MEDIA		DESVEST
	C24	1	1	1			1		0
	1nM	1.11	0.97	1.06			1.04667		0.070946
	5nM	1.02	1.11	1.3			1.14333		0.142945
	100nM	1.32	1.13	1.34			1.26333		0.115902
	1000nM	1.33	1.07	0.96	2		1.34		0.466548
	AVERAGE L/D WH7803
	REPLICA 1	REPLICA2	REPLICA 3		CONTROL	MEDIA	DESVEST
	0.29	0.44	0.38		1	0.37	0.0754983

## Sheet: BL107
	AVERAGE GLUCOSE BL107
		REPLICA 1	REPLICA 2	REPLICA 3		media		DESVEST
	C24	1	1	1		1
	1NM	3.44	3.1	3.27		3.27		0.17
	5NM	4.29	8.57	8.09		6.98333		2.34481
	100NM	2.64	2.93	2.99		2.85333		0.187172
	1000NM	4.81	4.33	4.37		4.50333		0.266333
	AVERAGE L/D BL107
		REPLICA 1	REPLICA2	REPLICA 3	REPLICA 4		CONTROL	MEDIA	DESVEST
	BL107	0.25	0.31	0.34	0.28		1	0.295	0.0387298

## Sheet: LIGHT-DARKNESS
LIGHT/DARKNESS COMPARATIVES
Prochlorococcus
						CONTROL	MEDIA	DESVEST
		REPLICA 1	REPLICA 2	REPLICA 3			1
	SS120	0.43	0.3	0.61		1	0.446667	0.155671
	TAK9803-2	0.26	0.22	0.23		1	0.236667	0.0208167
	PCC9511	0.24	0.04	0.07		1	0.116667	0.107858
	MIT9313	0.06	0.019	0.027		1	0.0353333	0.0217332
Synechococcus
						CONTROL	MEDIA	DESVEST
	REPLICA 1	REPLICA 2	REPLICA 3	REPLICA 4			1
BL107	0.25	0.31	0.34	0.28		1	0.295	0.0387298
WH7803	0.29	0.44	0.38			1	0.37	0.0754983
